# Supplementary material for: Box-Behnken Design-Based Optimization and Evaluation of Lipid-Based Nano Drug Delivery System for Brain Targeting of Bromocriptine
Source: Pharmaceuticals (Basel). 2024 Jun 2;17(6):720. doi: 10.3390/ph17060720 (PMC11206536; doi:10.3390/ph17060720)
Supplement: Supplementary file 1 [file pharmaceuticals-17-00720-s001.zip]

Archive with 1 entries (1 files):
- pharmaceuticals-2982925-supplementary.pdf
